# Supplementary material for: Unbalanced Expression of Structural Genes in Carotenoid Pathway Contributes to the Flower Color Formation of the Osmanthus Cultivar ‘Yanzhi Hong’
Source: Int J Mol Sci. 2024 Sep 23;25(18):10198. doi: 10.3390/ijms251810198 (PMC11432492; doi:10.3390/ijms251810198)
Supplement: Supplementary file 1 [file ijms-25-10198-s001.zip]

Archive with 1 entries (1 files):
- ijms-3202508-supplementary.pdf
